# Supplementary material for: Peripherally restricted transthyretin-based delivery system for probes and therapeutics avoiding opioid-related side effects
Source: Nat Commun. 2022 Jun 23;13:3590. doi: 10.1038/s41467-022-31342-z (PMC9226319; doi:10.1038/s41467-022-31342-z)
Supplement: Supplementary file 3 — Source Data [file 41467_2022_31342_MOESM3_ESM.xlsx]

## Sheet: Fig.3a
Compound 1 %Brain or CSF to plasma
Brain	CSF
1.3222	1.5493
1.3223	1.0321
0.8464	1.3164

## Sheet: Fig.3b
	% Fluorescence polarization
	Compound 1		AG10-L2-Nal		AG10-L1-Nal		AG10-L2-Oxy
log [nM] inhibitor	Mean	SD	Mean	SD	Mean	SD	Mean	SD
4.30103	0	4.19	0	4.59656	0	3.62	0	1.74
4	0	4.19	21.6489	2.97263	22.56	3.19	21.89	2.36
3.69897	2.1	3.38	31.5498	0.760207	44.57	3.8	35.01	2.99
3.39794	5.68	1.79	38.8346	1.75187	50.12	2.03	48.16	2.85
3.09691	10.2	3.4	54.083	4.1287	63.02	3.99	63.73	2.3
2.79588	29.82	1.79	79.479	1.22803	78.76	2.18	77.99	4.58
2.49485	50.61	4.79	90.7083	1.51474	87.15	4.15	94.25	3.3
2.19382	79.82	1.36	97.0207	2.50329	93.37	4.67	100.06	3.44
1.89279	93.66	0.82	103.77	2.50975	101.21	2.9	99.42	4.6
1.59176	101.89	1.64	105.531	0.712941	105.82	0.55	102.36	2.14
1.29073	100.18	0.54	106.646	0.137045	101.73	2.36	102.82	1.55
0.9897	100	2.54	100	3.64738	100	2.57	100	4.33

## Sheet: Fig.3c
%FPE probe fluorescence
Time (hours)	DMSO				Naloxegol				Tafamidis				AG10-L2-Nal				AG10-L2-Oxy				AG10-L1-Nal				Compound 1				AG10
0	0	0	0	0	0	0	0	0	0	0	0	0	0	0	0	0	0	0	0	0	0	0	0	0	0	0	0	0	0	0	0	0
0.083333	3.50254	5.18227	4.22492	3.63317	-1.16224	0.0761465	1.0606	2.49413	3.15537	1.29853	-1.00517	0.703952	0.0178931	0.756218	-2.23226	-2.39855	0.548867	0.7616	-1.84403	-1.64536	1.07984	0.766981	-1.4558	-0.892165	1.64653	2.38485	-0.603627	3.06432	0.699842	0.333235	1.34594	-0.970606
0.25	17.085	18.3488	16.9175	15.1927	12.6415	13.8808	14.6532	16.5798	9.7302	4.44892	1.39747	6.03138	-1.15767	2.20851	1.45828	-0.884702	0.706303	1.255	-0.116006	-0.642338	2.57028	0.301488	-1.69029	-0.399974	1.88596	5.25214	4.50191	2.15893	0.44618	0.460643	3.64884	-0.300822
0.5	32.8783	31.987	30.2464	27.3457	29.7704	29.6007	35.2773	32.9781	15.9395	5.57828	5.34352	9.62965	4.24128	3.52804	5.08891	2.21754	2.82577	3.27202	3.46572	3.11512	1.41027	3.016	1.84253	4.0127	6.34397	5.63073	7.1916	4.32023	-1.95417	0.831837	3.72439	2.44067
0.75	48.8464	51.8048	48.1886	50.997	42.9158	46.0771	46.9891	46.0153	18.2997	12.9444	11.0442	13.5076	3.98294	5.86636	9.71243	10.0296	3.25521	4.71121	3.57847	6.18803	2.52748	3.55607	-2.5555	2.34647	3.99469	5.87811	9.72418	10.0413	-0.135096	2.06118	2.43747	5.12325
1	55.4509	60.8507	62.1461	55.2389	51.8563	49.7747	51.0969	53.857	22.3471	17.1032	15.6336	16.546	6.50335	10.611	13.5898	14.1479	4.53689	7.07808	8.406	7.89218	5.26112	6.23582	4.56753	2.98177	3.30842	7.4161	10.3949	10.953	-0.362708	4.37708	2.96635	3.34984
1.25	62.4082	64.1138	68.9566	60.5176	58.9669	56.4622	55.9013	61.4341	26.257	23.0824	19.5845	22.7069	9.00893	13.0047	15.9895	16.1267	9.01633	10.8684	10.7179	11.9744	9.02373	8.73219	5.44639	7.82214	4.5845	8.58025	11.565	11.7023	2.95375	2.39442	3.24596	-1.47667
1.5	65.5799	69.0528	70.0768	67.3249	63.979	62.1538	61.3516	66.0995	28.6882	27.1252	23.2738	25.9611	13.3135	18.8633	18.2617	17.2883	11.9971	15.1264	11.0244	13.2061	10.6806	11.3894	3.7872	9.12398	7.13163	12.6814	12.0798	11.1064	2.17024	0.641457	2.64111	0.126392
1.75	69.9045	75.524	76.6874	71.6916	70.669	69.3218	65.3546	73.0494	32.2121	32.9022	29.136	30.5704	17.5981	21.285	22.3766	21.6478	15.0758	17.6594	14.6935	18.815	16.5896	14.0337	12.3917	15.9822	8.76896	12.4559	13.5474	12.8187	0.743131	3.25462	1.6203	2.52107
2	74.3934	80.5232	79.1438	74.0987	72.7778	74.0654	70.075	75.6006	37.379	35.0804	33.0475	36.5001	21.9187	25.68	23.8614	25.0751	19.3579	21.0451	18.4274	21.8772	16.7971	16.4102	12.9933	18.6793	10.6797	14.441	12.6224	13.8361	4.23063	0.836868	2.55669	0.854627
2.25	78.4712	82.9069	81.7671	80.5202	79.2863	77.1286	72.0426	79.0511	42.4686	40.6686	40.1606	39.6612	26.1633	28.8764	26.9281	27.4184	25.1635	23.4872	22.0449	24.5393	24.1637	18.098	17.1616	21.6601	13.7199	16.4331	14.4847	14.9751	5.79261	2.28557	2.05652	0.0294933
2.5	81.4362	85.8313	83.8246	81.4356	80.8474	80.1854	76.5599	80.9858	44.4616	46.0266	42.4933	42.3543	26.8769	32.4664	29.9191	30.6333	25.8057	27.529	26.2494	27.3015	24.7345	22.5915	22.5798	23.9697	13.6642	19.2537	16.7063	17.4206	6.05438	2.11824	3.14366	0.438243
2.75	83.6895	88.3284	87.6105	85.3659	84.9874	82.9159	77.0331	84.9082	47.8755	50.6252	47.4684	47.5103	34.1286	34.9468	31.9196	33.9374	30.9287	30.3775	27.3712	30.8538	27.7288	25.8081	22.8227	27.7702	17.6101	18.4284	15.4012	17.419	2.7273	2.92103	3.59471	1.03189
3	86.8972	89.4688	88.4408	85.3545	85.9113	86.2401	81.9189	82.6067	52.5544	53.169	48.6617	49.8456	37.9638	37.9259	35.9541	38.0832	33.8531	33.2187	30.9567	33.9956	29.7423	28.5115	25.9592	29.908	19.0318	18.9939	17.0221	19.1512	2.5974	4.37972	3.07655	2.19279
3.25	88.2769	92.0837	92.7687	86.9342	87.1736	87.2348	83.1831	87.9695	54.0702	57.0306	54.1016	54.297	41.3938	41.6602	39.9972	41.7559	37.4844	36.1086	34.412	36.9809	33.575	30.557	28.8269	32.206	19.7566	20.023	18.3599	20.1187	3.60549	2.68574	4.80977	1.81086
3.5	90.5612	93.1599	93.7759	89.9196	89.826	88.1732	84.101	88.9479	59.281	60.381	56.2753	57.0907	44.3354	44.7182	41.9952	45.8003	39.3719	39.3565	37.4722	40.6063	34.4085	33.9947	32.9492	35.4123	21.3444	21.7272	19.0042	22.8093	3.72376	3.79587	4.50493	2.48423
3.75	91.1259	92.3634	94.452	90.4193	85.3423	89.2011	87.8148	89.2622	60.2878	61.4927	61.0796	58.6412	47.0409	46.1241	44.395	46.3439	41.8709	41.32	39.5355	41.8	36.7008	36.5159	34.6761	37.2561	22.3814	21.4646	19.7355	21.6844	3.87931	3.57816	5.07526	1.83453
4	93.4428	96.793	95.4392	91.9073	92.9722	91.0773	85.6357	94.7551	61.493	65.1222	63.5115	61.4684	49.7752	49.5738	47.863	50.6482	43.4062	44.3883	42.7747	45.0469	39.0553	39.8754	38.3591	40.1183	24.2452	24.0439	22.333	25.1182	3.51428	5.35882	4.23727	1.61062
4.25	92.7445	96.2909	97.9801	91.3429	92.6742	90.3382	87.3894	92.8268	64.2544	66.4634	64.4055	63.6958	49.2522	50.4279	49.7506	51.9671	46.0956	46.093	44.1649	46.6915	42.9389	41.758	38.5791	41.416	24.0669	25.2425	24.5653	26.7817	3.88661	3.39845	4.91539	2.06306
4.5	94.1507	96.7704	99.6035	93.8889	93.747	95.7431	86.9125	94.5921	66.9986	68.966	68.0749	65.9626	53.6315	53.865	52.9385	52.73	48.4033	48.0114	46.251	48.352	43.1752	42.1577	39.5636	43.974	26.7841	27.0176	26.0911	25.8825	4.7332	4.89155	5.14521	3.48559
4.75	96.2069	95.9624	100.997	94.4437	93.0486	92.3566	88.4678	95.74	67.6784	72.1605	67.6552	67.3119	56.2198	54.9083	55.1741	55.8744	49.9772	52.6334	49.0063	51.0622	49.116	47.6677	46.8746	46.25	28.2316	25.5747	25.1678	25.8682	6.11512	5.51725	7.47042	4.13787
5	94.7426	97.9514	100.011	94.8387	94.3804	93.1491	88.822	94.6674	68.9094	70.8824	70.7525	66.6364	57.1391	56.055	53.8199	57.3147	52.7295	52.156	49.8834	52.4011	48.3199	48.257	45.947	47.4874	29.3099	28.2259	25.9907	29.4856	6.08813	5.02282	7.56633	3.16227
5.25	98.5732	97.9738	102.63	95.9767	94.1781	93.0871	90.3151	94.9281	71.2301	72.9502	73.0177	69.7074	59.1999	60.0143	56.0037	59.1433	54.4986	55.9314	51.6472	54.5727	49.7973	50.5031	44.6001	50.002	29.3763	30.1907	26.1801	29.3198	5.90908	5.42354	7.40604	4.46694
5.5	97.519	98.3313	101.61	95.4083	92.2583	94.9649	88.3663	97.2158	70.7044	75.9647	73.4101	70.5207	60.3357	59.2456	59.233	60.795	56.0017	55.9631	54.6252	55.8461	51.6677	52.6806	50.0173	50.8972	30.8974	29.8073	29.7947	31.3567	6.58666	5.10181	7.88109	3.56831
5.75	97.5232	98.7003	102.064	96.8956	93.772	93.9368	90.0788	96.0292	74.2213	76.9552	73.7213	71.8685	61.9708	60.9939	58.022	62.1732	57.4001	57.0437	54.2053	59.0809	52.8293	53.0934	50.3886	55.9885	32.1765	31.1996	28.2277	32.3789	6.45257	4.46146	7.64831	5.60379
6	98.8742	100.044	101.619	99.4631	96.9018	93.1005	91.7266	96.1884	75.1773	78.2666	76.8785	72.5203	64.3444	63.4188	61.65	63.9339	57.3529	57.2596	55.0921	59.7955	53.052	53.791	49.8796	55.6571	33.6013	32.6757	30.9069	33.1907	4.73698	6.70548	8.83725	3.93898

## Sheet: Fig.3d
Compounds	% TTR Occupancy
DMSO	13.1028	10.5312	11.5592	14.6455
AG10	97.4026	95.6203	96.9235	97.8072
Compound 1	80.9682	81.0061	82.9779	80.8488
Naloxegol	14.0887	13.7599	18.0811	17.3933
Tafamidis	47.4456	46.831	51.3383	50.1544
AG10-L1-Nal	70.2577	71.4885	74.0408	70.092
AG10-L2-Nal	62.0362	62.0741	64.0459	61.9168
AG10-L2-Oxy	66.1469	66.7813	69.0433	66.0044

## Sheet: Fig.5a
AG10-L2-Nal Serum stability
Time	Mouse			Rat			Human
0 h	98.29	100.51	101.2	101.22	98.78	100.03	101.76	98.77	99.47
48 h	99.98	100.2	102.73	99.06	98.97	99.95	100.03	100.96	96.87

## Sheet: Fig.5b
%Brain to plasma ratio
Naloxone	Naloxegol	AG10-L2-Nal
503.8	31.9	1.6
456	28.6	2.1
515.7	25.9	0.6

## Sheet: Fig.5c
%CSF to plasma ratio
Naloxone	Naloxegol	AG10-L2-Nal
123.8	18.7	1.3
102.5	14.8	0.9
129.5	12.6	0.7

## Sheet: Fig.5d
Intravenous pharmacokinetics
Time(h)	Naloxegol Concentration (nM)			AG10-L2-Nal Concentration (nM)			Naloxone Concentration (nM)
0.03	1902.4	2193.9	2301.3	48789.3	57263.9	57506.1	4612.1	3390.3	3909.6
0.5	205.6	144.7	149.7	2941.9	1319.6	2239.7	510.1	269.1	308.5
1	58	27.2	41.1	295.4	296.6	441.9	218.7	153	105.4
2	17.8	16.1	15.5	233.7	155	181.6	40.6	35.1	30.8
4	9.2	4.6	6.8	92.9	28.6	125.9	16.3	21.7	9.8
6	1.8	4	5.8	75.2	37	51.6
8	2.5	2.3	1.4	23	56.2	25.7
12				9.6	14.4	12
24				3.4	7.2	2.7

## Sheet: Fig.5e
Subcutaneous pharmacokinetics
Time (h)	Naloxegol Concentration (nM)			AG10-L2-Nal Concentration (nM)			Naloxone Concentration (nM)
0.03	247	451	135	1290	1240	552	139	308	218
0.25	1930	1100	1090	7560	5340	6840	652	1170	1310
0.5	2470	1750	2300	4680	3960	4020	835	1100	1420
0.75	2870	1870	2090	4580	3620	2900	1010	1200	687
1	1970	1410	2160	4240	3480	3260	845	1190	652
2	548	517	744	2370	1350	1760	457	325	190
4	95.6	149	239	1470	1120	1540	42	37.8	35.9
6	19	31.8	56.3	1050	623	938
8	3.85	6.73	10.6	727	699	1120
12				166	200	516
24				40.6	49.7	31.1

## Sheet: Fig.6a
Hot plate latency (seconds)
Saline	Control	Naloxone 35 μmol/kg	Naloxone 3.5 μmol/kg	Naloxone 0.7 μmol/kg	Naloxegol 35 μmol/kg	Naloxegol 3.5 μmol/kg	Naloxegol 0.7 μmol/kg	MNTX 35 μmol/kg	MNTX 3.5 μmol/kg	MNTX 0.7 μmol/kg	AG10-L2-Nal 35 μmol/kg	AG10-L2-Nal 3.5 μmol/kg	AG10-L2-Nal 0.7 μmol/kg								.
3.4	60	4.1	7	8	6.7	13.5	60	6.9	5.3	13.6	60	60	60
3.3	60	5.6	4.8	8	5.8	14.2	57.1	5.8	6.8	14.5	60	60	60
5	60	4.7	6.2	6	6.5	16.7	55.5	3.5	7.3	12	60	60	60
4.7	60	5.2	5.5	9.5	3.5	15.7	53.4	4.2	6	15.2	60	60	60
5.3	60	5.8	6.5	8.5	6.1	20	43.5	5	8.3	18.5	60	60	60
6	60	6.4	7.3	10	5.5	12.8	53.2	7.2	9	14.1	60	60	60

[truncated: 37 more sheets: Fig.6b, Fig.7a, Fig.7b, Fig.7c, Fig.7d, Fig.8a, Fig.8b, Fig.8c, Fig.8d, Fig.8e, Fig.9a, Fig.9b, Supp Fig.1, Supp Fig. 2a, Supp Fig. 2b, Supp Fig. 2c, Supp Fig. 2d, Supp Fig. 2e, Supp Fig. 2f, Supp Fig. 2g …]
